# Supplementary material for: Redetermination of tricalcium trilanthanum penta­kis(ortho­borate) from single-crystal data
Source: Acta Crystallogr Sect E Struct Rep Online. 2008 May 21;64(Pt 6):i37. doi: 10.1107/S1600536808014785 (PMC2961477; doi:10.1107/S1600536808014785)
Supplement: Supplementary file 1 [file e-64-00i37-sup1.cif]

##############################################################################
###                                                                        ###
###        Electronic paper (Acta Crystallographica Section E)             ###
###                                                                        ###
##############################################################################
#                                                                            #
# This CIF contains the data in a paper accepted for publication in Acta     #
# Crystallographica Section E. It conforms to the requirements of Notes      #
# for Authors for Section E, and has been peer reviewed under the auspices   #
# of the IUCr Commission on Journals.                                        #
#                                                                            #
# Full details of the Crystallographic Information File format               #
# are given in the paper "The Crystallographic Information File (CIF):       #
# a New Standard Archive File for Crystallography" by S. R. Hall, F. H.      #
# Allen and I. D. Brown [Acta Cryst. (1991), A47, 655-685].                  #
#                                                                            #
# The current version of the core CIF dictionary is obtainable from          #
# ftp://ftp.iucr.org/pub/cif_core.dic. The current version number is 2.4.    #
#                                                                            #
# Software is freely available for graphical display of the structure(s) in  #
# this CIF.  For information consult the CIF home page http://www.iucr.org/  #
# cif/home.html                                                              #
#                                                                            #
# This file may be used for bona fide research purposes within the           #
# scientific community so long as proper attribution is given to the journal # 
# article from which it was obtained.                                        #
#                                                                            #
##############################################################################
                                             
data_global
_audit_creation_method     'WinGX routine CIF_UPDATE'
_audit_conform_dict_name     cif_core.dic
_audit_conform_dict_version     2.3
_journal_date_recd_electronic     2008-04-30
_journal_date_accepted     2008-05-15
_journal_name_full     'Acta Crystallographica, Section E'
_journal_year     2008
_journal_volume     64
_journal_issue      6
_journal_page_first     i37
_journal_page_last     i37
_journal_paper_category     QI
_journal_coeditor_code     WM2179
_publ_contact_author_name     'Dr. Ning Ye'
_publ_contact_author_address
;
Fujian Institute of Research on the Structure of Matter,
Chinese Academy of Sciences
Fuzhou, Fujian 350002
People's Republic of China
;
_publ_contact_author_email     nye@fjirsm.ac.cn
_publ_contact_author_fax     '+86-591-83776076'
_publ_contact_author_phone     '+86-591-83776076'
_publ_section_title
;
Redetermination of Ca~3~La~3~(BO~3~)~5~ from single-crystal data
;
loop_
    _publ_author_name
    _publ_author_address
    'Tianyong Zhou'
;
Fujian Institute of Research on the Structure of Matter,
Chinese Academy of Sciences
Fuzhou, Fujian 350002
People's Republic of China
;
    'Ning Ye'
;
Fujian Institute of Research on the Structure of Matter,
Chinese Academy of Sciences
Fuzhou, Fujian 350002
People's Republic of China
;
data_I
_audit_creation_method     'WinGX routine CIF_UPDATE'
_chemical_name_systematic
;
tricalcium trilanthanum pentakis(orthoborate)
;
_chemical_name_common     'Calcium Lanthaum Borate'
_chemical_formula_moiety     ?
_chemical_formula_sum     'B5 Ca3 La3 O15'
_chemical_formula_structural     'Ca3 La3 (B O3)5'
_chemical_formula_iupac     'Ca3 La3 (B O3)5'
_chemical_formula_weight     831.02
_symmetry_cell_setting     hexagonal
_symmetry_space_group_name_H-M     'P 63 m c'
_symmetry_space_group_name_hall     'P 6c -2c'
loop_
    _symmetry_equiv_pos_as_xyz
    'x, y, z'
    '-y, x-y, z'
    '-x+y, -x, z'
    '-x, -y, z+1/2'
    'y, -x+y, z+1/2'
    'x-y, x, z+1/2'
    '-y, -x, z'
    '-x+y, y, z'
    'x, x-y, z'
    'y, x, z+1/2'
    'x-y, -y, z+1/2'
    '-x, -x+y, z+1/2'
_cell_length_a     10.530(3)
_cell_length_b     10.530(3)
_cell_length_c     6.398(2)
_cell_angle_alpha     90
_cell_angle_beta     90
_cell_angle_gamma     120
_cell_volume     614.4(3)
_cell_formula_units_Z     2
_cell_measurement_reflns_used     1909
_cell_measurement_theta_min     2.23
_cell_measurement_theta_max     27.47
_cell_measurement_temperature     293(2)
_exptl_crystal_description     rod
_exptl_crystal_colour     colourless
_exptl_crystal_size_max     0.22
_exptl_crystal_size_mid     0.12
_exptl_crystal_size_min     0.10
_exptl_crystal_density_diffrn     4.492
_exptl_crystal_density_method     'not measured'
_exptl_crystal_F_000     752
_exptl_absorpt_coefficient_mu     11.585
_exptl_absorpt_correction_type     multi-scan
_exptl_absorpt_process_details     '(CrystalClear; Rigaku, 2000)'
_exptl_absorpt_correction_T_min     0.206
_exptl_absorpt_correction_T_max     0.304
_diffrn_ambient_temperature     293.0(10)
_diffrn_radiation_type     MoK\a
_diffrn_radiation_wavelength     0.71073
_diffrn_radiation_source     'Sealed Tube'
_diffrn_radiation_monochromator     'Graphite Monochromator'
_diffrn_measurement_device_type     'Rigaku Mercury CCD'
_diffrn_measurement_method     'CCD_Profile_fitting'
_diffrn_detector_area_resol_mean     14.6306
_diffrn_reflns_number     4065
_diffrn_reflns_av_R_equivalents     0.0348
_diffrn_reflns_theta_min     2.23
_diffrn_reflns_theta_max     27.47
_diffrn_reflns_theta_full     27.47
_diffrn_measured_fraction_theta_max     0.997
_diffrn_measured_fraction_theta_full     0.997
_diffrn_reflns_limit_h_min     -13
_diffrn_reflns_limit_h_max     13
_diffrn_reflns_limit_k_min     -13
_diffrn_reflns_limit_k_max     13
_diffrn_reflns_limit_l_min     -8
_diffrn_reflns_limit_l_max     7
_diffrn_standards_interval_count     ?
_diffrn_standards_decay_%     ?
_refine_special_details
;
Refinement of <i>F</i>^2^ against ALL reflections. The weighted <i>R</i>-factor
<i>wR</i> and goodness of fit <i>S</i> are based on <i>F</i>^2^, conventional
<i>R</i>-factors <i>R</i> are based on <i>F</i>, with <i>F</i> set to zero for
negative <i>F</i>^2^. The threshold expression of <i>F</i>^2^ >
\s(<i>F</i>^2^) is used only for calculating <i>R</i>-factors(gt) <i>etc</i>.
and is not relevant to the choice of reflections for refinement.
<i>R</i>-factors based on <i>F</i>^2^ are statistically about twice as large
as those based on <i>F</i>, and <i>R</i>- factors based on ALL data will be
even larger.
;
_reflns_number_total     534
_reflns_number_gt     534
_reflns_threshold_expression     I>2\s(I)
_refine_ls_structure_factor_coef     Fsqd
_refine_ls_matrix_type     full
_refine_ls_R_factor_gt     0.0119
_refine_ls_wR_factor_ref     0.0303
_refine_ls_goodness_of_fit_ref     0.889
_refine_ls_restrained_S_all     0.888
_refine_ls_number_reflns     534
_refine_ls_number_parameters     53
_refine_ls_number_restraints     1
_refine_ls_hydrogen_treatment     noref
_refine_ls_weighting_scheme     calc
_refine_ls_weighting_details
                'w=1/[\s^2^(Fo^2^)+(0.02P)^2^+1.5843P] where P=(Fo^2^+2Fc^2^)/3'
_atom_sites_solution_hydrogens     .
_atom_sites_solution_primary     direct
_atom_sites_solution_secondary     difmap
_refine_ls_shift/su_max     0
_refine_diff_density_max     0.407
_refine_diff_density_min     -0.593
_refine_ls_extinction_method     'SHELXL97 (Sheldrick, 2008)'
_refine_ls_extinction_coef     0.0632(12)
_refine_ls_extinction_expression
                                    Fc^*^=kFc[1+0.001xFc^2^\l^3^/sin(2\q)]^-1/4^
_refine_ls_abs_structure_details     'Flack (1983), 236 Friedel pairs'
_refine_ls_abs_structure_Flack     -0.03(3)
loop_
    _atom_type_symbol
    _atom_type_description
    _atom_type_scat_dispersion_real
    _atom_type_scat_dispersion_imag
    _atom_type_scat_source
    B B 0.0013 0.0007 'International Tables Vol C Tables 4.2.6.8 and 6.1.1.4'
    O O 0.0106 0.006 'International Tables Vol C Tables 4.2.6.8 and 6.1.1.4'
    Ca Ca 0.2262 0.3064 'International Tables Vol C Tables 4.2.6.8 and 6.1.1.4'
    La La -0.2871 2.4523 'International Tables Vol C Tables 4.2.6.8 and 6.1.1.4'
_computing_data_collection     'CrystalClear (Rigaku, 2000)'
_computing_cell_refinement     'CrystalClear (Rigaku, 2000)'
_computing_data_reduction     'CrystalClear (Rigaku, 2000)'
_computing_structure_solution     'SHELXS97 (Sheldrick, 2008)'
_computing_structure_refinement     'SHELXL97 (Sheldrick, 2008)'
_computing_molecular_graphics     'DIAMOND (Brandenburg, 2004)'
_computing_publication_material     'enCIFer (Allen <i>et al.</i>,  2004)'
loop_
    _atom_site_type_symbol
    _atom_site_label
    _atom_site_fract_x
    _atom_site_fract_y
    _atom_site_fract_z
    _atom_site_U_iso_or_equiv
    _atom_site_adp_type
    _atom_site_calc_flag
    _atom_site_refinement_flags
    _atom_site_occupancy
    _atom_site_disorder_assembly
    _atom_site_disorder_group
    Ca Ca1 0.47334(5) 0.52666(5) 0.76261(15) 0.00673(19) Uani d S 1 . .
    La La1 0.156065(12) 0.843935(12) 0.08229(8) 0.00493(11) Uani d S 1 . .
    B B1 0.1989(3) 0.8011(3) 0.5473(8) 0.0049(10) Uani d S 1 . .
    B B2 0 0 0.2435(15) 0.0086(17) Uani d S 1 . .
    B B3 0.6667 0.3333 0.598(3) 0.0092(19) Uani d S 1 . .
    O O1 0.6272(3) 0.9278(2) 0.4462(4) 0.0067(5) Uani d . 1 . .
    O O2 0.07534(16) 0.92466(16) 0.7399(6) 0.0097(7) Uani d S 1 . .
    O O3 0.59052(16) 0.40948(16) 0.5984(8) 0.0083(6) Uani d S 1 . .
    O O4 0.22657(17) 0.77343(17) 0.7443(5) 0.0066(6) Uani d S 1 . .
loop_
    _atom_site_aniso_label
    _atom_site_aniso_U_11
    _atom_site_aniso_U_22
    _atom_site_aniso_U_33
    _atom_site_aniso_U_12
    _atom_site_aniso_U_13
    _atom_site_aniso_U_23
    Ca1 0.0060(3) 0.0060(3) 0.0073(4) 0.0023(3) -0.0001(2) 0.0001(2)
    La1 0.00442(12) 0.00442(12) 0.00474(14) 0.00129(9) 0.00003(8) -0.00003(8)
    B1 0.0052(15) 0.0052(15) 0.007(3) 0.0044(18) -0.0006(10) 0.0006(10)
    B2 0.011(3) 0.011(3) 0.003(4) 0.0057(13) 0 0
    B3 0.009(2) 0.009(2) 0.009(6) 0.0046(11) 0 0
    O1 0.0069(10) 0.0056(10) 0.0073(11) 0.0029(9) -0.0014(10) 0.0016(9)
    O2 0.0090(12) 0.0090(12) 0.0124(16) 0.0055(14) -0.0005(7) 0.0005(7)
    O3 0.0101(10) 0.0101(10) 0.0067(17) 0.0065(11) 0.0005(9) -0.0005(9)
    O4 0.0067(11) 0.0067(11) 0.0055(16) 0.0026(13) -0.0014(7) 0.0014(7)
_geom_special_details
;
All e.s.d.'s (except the e.s.d. in the dihedral angle between two l.s. planes)
are estimated using the full covariance matrix. The cell e.s.d.'s are taken
into account individually in the estimation of e.s.d.'s in distances, angles
and torsion angles; correlations between e.s.d.'s in cell parameters are only
used when they are defined by crystal symmetry. An approximate (isotropic)
treatment of cell e.s.d.'s is used for estimating e.s.d.'s involving l.s.
planes.
;
loop_
    _geom_bond_atom_site_label_1
    _geom_bond_atom_site_label_2
    _geom_bond_site_symmetry_2
    _geom_bond_distance
    _geom_bond_publ_flag
    Ca1 O4 2_665 2.3139(13) yes
    Ca1 O4 3_565 2.3139(13) ?
    Ca1 O1 6_655 2.376(3) yes
    Ca1 O1 12_655 2.376(3) ?
    Ca1 O3 . 2.382(4) yes
    Ca1 O3 4_665 2.444(5) ?
    Ca1 O1 3_565 2.662(3) yes
    Ca1 O1 9_565 2.662(3) ?
    Ca1 B1 2_665 2.858(4) ?
    Ca1 B1 3_565 2.858(4) ?
    Ca1 Ca1 4_665 3.3435(11) ?
    Ca1 Ca1 4_664 3.3435(11) ?
    La1 O1 10_454 2.501(2) yes
    La1 O1 4_674 2.501(2) ?
    La1 O4 1_554 2.516(4) yes
    La1 O2 1_554 2.639(3) ?
    La1 O2 6_664 2.6639(15) yes
    La1 O2 5_454 2.6639(15) ?
    La1 O1 8 2.678(3) ?
    La1 O1 2_665 2.678(3) ?
    La1 O3 6_554 2.8112(8) yes
    La1 O3 5_564 2.8112(8) ?
    La1 B2 1_565 3.028(3) ?
    La1 B1 . 3.076(5) ?
    B1 O4 . 1.358(6) yes
    B1 O1 2_665 1.384(3) yes
    B1 O1 8 1.384(3) ?
    B1 Ca1 2_665 2.858(4) ?
    B1 Ca1 3_565 2.858(4) ?
    B2 O2 5_444 1.374(3) yes
    B2 O2 6_654 1.374(3) ?
    B2 O2 4_564 1.374(3) ?
    B2 La1 3_455 3.028(3) ?
    B2 La1 2_665 3.028(3) ?
    B2 La1 1_545 3.028(3) ?
    B3 O3 3_665 1.389(3) yes
    B3 O3 2_655 1.389(3) ?
    B3 O3 . 1.389(3) yes
loop_
    _geom_angle_atom_site_label_1
    _geom_angle_atom_site_label_2
    _geom_angle_atom_site_label_3
    _geom_angle_site_symmetry_1
    _geom_angle_site_symmetry_3
    _geom_angle
    _geom_angle_publ_flag
    O4 Ca1 O4 2_665 3_565 93.58(15) ?
    O4 Ca1 O1 2_665 6_655 151.80(11) ?
    O4 Ca1 O1 3_565 6_655 80.01(9) ?
    O4 Ca1 O1 2_665 12_655 80.01(9) ?
    O4 Ca1 O1 3_565 12_655 151.80(11) ?
    O1 Ca1 O1 6_655 12_655 92.72(12) ?
    O4 Ca1 O3 2_665 . 126.18(10) ?
    O4 Ca1 O3 3_565 . 126.18(10) ?
    O1 Ca1 O3 6_655 . 77.64(10) ?
    O1 Ca1 O3 12_655 . 77.64(10) ?
    O4 Ca1 O3 2_665 4_665 73.69(10) ?
    O4 Ca1 O3 3_565 4_665 73.69(10) ?
    O1 Ca1 O3 6_655 4_665 78.17(9) ?
    O1 Ca1 O3 12_655 4_665 78.17(9) ?
    O3 Ca1 O3 . 4_665 144.65(19) ?
    O4 Ca1 O1 2_665 3_565 56.39(9) ?
    O4 Ca1 O1 3_565 3_565 112.85(10) ?
    O1 Ca1 O1 6_655 3_565 151.00(8) ?
    O1 Ca1 O1 12_655 3_565 86.53(8) ?
    O3 Ca1 O1 . 3_565 73.88(10) ?
    O3 Ca1 O1 4_665 3_565 129.62(7) ?
    O4 Ca1 O1 2_665 9_565 112.85(10) ?
    O4 Ca1 O1 3_565 9_565 56.39(9) ?
    O1 Ca1 O1 6_655 9_565 86.53(8) ?
    O1 Ca1 O1 12_655 9_565 151.00(8) ?
    O3 Ca1 O1 . 9_565 73.88(10) ?
    O3 Ca1 O1 4_665 9_565 129.62(7) ?
    O1 Ca1 O1 3_565 9_565 80.50(11) ?
    O1 La1 O1 10_454 4_674 138.96(12) ?
    O1 La1 O4 10_454 1_554 73.88(6) ?
    O1 La1 O4 4_674 1_554 73.88(6) ?
    O1 La1 O2 10_454 1_554 71.80(6) ?
    O1 La1 O2 4_674 1_554 71.80(6) ?
    O4 La1 O2 1_554 1_554 64.64(11) ?
    O1 La1 O2 10_454 6_664 121.07(8) ?
    O1 La1 O2 4_674 6_664 71.30(9) ?
    O4 La1 O2 1_554 6_664 137.71(9) ?
    O2 La1 O2 1_554 6_664 82.07(7) ?
    O1 La1 O2 10_454 5_454 71.30(9) ?
    O1 La1 O2 4_674 5_454 121.07(8) ?
    O4 La1 O2 1_554 5_454 137.71(9) ?
    O2 La1 O2 1_554 5_454 82.07(7) ?
    O2 La1 O2 6_664 5_454 53.07(13) ?
    O1 La1 O1 10_454 8 137.03(9) ?
    O1 La1 O1 4_674 8 83.72(6) ?
    O4 La1 O1 1_554 8 129.92(8) ?
    O2 La1 O1 1_554 8 146.79(6) ?
    O2 La1 O1 6_664 8 68.76(8) ?
    O2 La1 O1 5_454 8 92.23(9) ?
    O1 La1 O1 10_454 2_665 83.72(6) ?
    O1 La1 O1 4_674 2_665 137.03(9) ?
    O4 La1 O1 1_554 2_665 129.92(8) ?
    O2 La1 O1 1_554 2_665 146.79(6) ?
    O2 La1 O1 6_664 2_665 92.23(9) ?
    O2 La1 O1 5_454 2_665 68.76(8) ?
    O1 La1 O1 8 2_665 53.37(10) ?
    O1 La1 O3 10_454 6_554 69.51(8) ?
    O1 La1 O3 4_674 6_554 116.83(10) ?
    O4 La1 O3 1_554 6_554 64.52(12) ?
    O2 La1 O3 1_554 6_554 122.29(12) ?
    O2 La1 O3 6_664 6_554 155.42(13) ?
    O2 La1 O3 5_454 6_554 121.81(10) ?
    O1 La1 O3 8 6_554 88.50(10) ?
    O1 La1 O3 2_665 6_554 65.77(12) ?
    O1 La1 O3 10_454 5_564 116.83(9) ?
    O1 La1 O3 4_674 5_564 69.51(8) ?
    O4 La1 O3 1_554 5_564 64.52(12) ?
    O2 La1 O3 1_554 5_564 122.29(12) ?
    O2 La1 O3 6_664 5_564 121.81(10) ?
    O2 La1 O3 5_454 5_564 155.42(13) ?
    O1 La1 O3 8 5_564 65.77(12) ?
    O1 La1 O3 2_665 5_564 88.50(10) ?
    O3 La1 O3 6_554 5_564 50.66(12) ?
    O4 B1 O1 . 2_665 119.7(2) yes
    O4 B1 O1 . 8 119.7(2) ?
    O1 B1 O1 2_665 8 120.6(4) yes
    O2 B2 O2 5_444 6_654 120.00000 yes
    O2 B2 O2 5_444 4_564 120.00000 ?
    O2 B2 O2 6_654 4_564 120.00000 ?
    O3 B3 O3 3_665 2_655 120.00000 ?
    O3 B3 O3 3_665 . 120.00000 yes
    O3 B3 O3 2_655 . 120.00000 ?
    B1 O1 Ca1 3_565 5_564 147.6(3) ?
    B1 O1 La1 3_565 4_675 114.0(3) ?
    Ca1 O1 La1 5_564 4_675 94.81(8) ?
    B1 O1 Ca1 3_565 2_665 83.5(2) ?
    Ca1 O1 Ca1 5_564 2_665 82.95(8) ?
    La1 O1 Ca1 4_675 2_665 87.75(8) ?
    B1 O1 La1 3_565 3_565 92.9(2) ?
    Ca1 O1 La1 5_564 3_565 89.98(9) ?
    La1 O1 La1 4_675 3_565 111.47(9) ?
    Ca1 O1 La1 2_665 3_565 160.08(10) ?
    B2 O2 La1 4_565 1_556 123.0(5) ?
    B2 O2 La1 4_565 5_455 91.42(19) ?
    La1 O2 La1 1_556 5_455 107.69(7) ?
    B2 O2 La1 4_565 6_665 91.42(19) ?
    La1 O2 La1 1_556 6_665 107.69(7) ?
    La1 O2 La1 5_455 6_665 135.45(14) ?
    B3 O3 Ca1 . . 154.0(8) ?
    B3 O3 Ca1 . 4_664 118.3(8) ?
    Ca1 O3 Ca1 . 4_664 87.71(10) ?
    B3 O3 La1 . 5 94.64(7) ?
    Ca1 O3 La1 . 5 86.76(7) ?
    Ca1 O3 La1 4_664 5 85.94(9) ?
    B3 O3 La1 . 6_655 94.64(7) ?
    Ca1 O3 La1 . 6_655 86.76(7) ?
    Ca1 O3 La1 4_664 6_655 85.94(9) ?
    La1 O3 La1 5 6_655 169.80(13) ?
    B1 O4 Ca1 . 3_565 98.91(12) ?
    B1 O4 Ca1 . 2_665 98.91(12) ?
    Ca1 O4 Ca1 3_565 2_665 145.78(15) ?
    B1 O4 La1 . 1_556 127.4(3) ?
    Ca1 O4 La1 3_565 1_556 96.00(9) ?
    Ca1 O4 La1 2_665 1_556 96.00(9) ?
