# Supplementary material for: Redetermination of tricalcium trilanthanum penta­kis(ortho­borate) from single-crystal data
Source: Acta Crystallogr Sect E Struct Rep Online. 2008 May 21;64(Pt 6):i37. doi: 10.1107/S1600536808014785 (PMC2961477; doi:10.1107/S1600536808014785)
Supplement: Supplementary file 2 [file e-64-00i37-Isup2.hkl]

#
# h,k,l, Fc-squared, Fo-squared, sigma(Fo-squared) and status flag
#
data_I
_shelx_title ' lcb in P6(3)mc'
_shelx_refln_list_code          4
_shelx_F_calc_maximum      295.07
_exptl_crystal_F_000       376.00
_reflns_d_resolution_high  0.7703
 
loop_
 _symmetry_equiv_pos_as_xyz
 'x, y, z'
 '-y, x-y, z'
 '-x+y, -x, z'
 '-x, -y, z+1/2'
 'y, -x+y, z+1/2'
 'x-y, x, z+1/2'
 '-y, -x, z'
 '-x+y, y, z'
 'x, x-y, z'
 'y, x, z+1/2'
 'x-y, -y, z+1/2'
 '-x, -x+y, z+1/2'
 
_cell_length_a    10.5303
_cell_length_b    10.5303
_cell_length_c     6.3978
_cell_angle_alpha  90.000
_cell_angle_beta   90.000
_cell_angle_gamma 120.000
 
_shelx_F_squared_multiplier     1.000
 
loop_
 _refln_index_h
 _refln_index_k
 _refln_index_l
 _refln_F_squared_calc
 _refln_F_squared_meas
 _refln_F_squared_sigma
 _refln_observed_status
   0   0  -8    14779.19    13774.48    464.03 o
   0   1  -8     1604.90     1654.79     45.08 o
  -1   2  -8     1684.07     1657.24     64.96 o
   0   2  -8     9537.75     9838.43    315.46 o
  -1   3  -8       90.53       66.14     21.33 o
   0   3  -8      567.20      518.06     29.70 o
   0   1  -7     1365.81     1343.96     41.22 o
   0   2  -7    12679.94    12599.28    195.63 o
  -1   3  -7     3232.94     3183.20     52.72 o
   0   3  -7     2893.30     2775.26     68.04 o
  -1   4  -7      949.57      926.96     24.73 o
   0   4  -7    18747.54    18324.78    331.10 o
  -2   5  -7     1136.00     1101.96     29.03 o
  -1   5  -7     1929.61     1898.01     38.50 o
   0   5  -7     9054.22     8882.42    148.73 o
  -2   6  -7    10918.73    10891.25    137.22 o
  -1   6  -7     1374.64     1376.86     32.55 o
   0   6  -7       80.38       74.63     15.28 o
  -3   7  -7     3174.16     3165.43     57.09 o
  -2   7  -7     5400.50     5425.35     73.62 o
   0   0  -6    73101.98    67111.37   1963.92 o
   0   1  -6     1281.46     1259.75     26.33 o
  -1   2  -6     3041.33     2970.47     53.06 o
   0   2  -6     3012.18     2982.23     52.17 o
  -1   3  -6      107.92       98.51     11.27 o
   0   3  -6     5825.10     5668.68     85.38 o
  -2   4  -6    31926.54    32205.87    406.11 o
  -1   4  -6     1090.94     1073.13     22.51 o
   0   4  -6     3165.17     3101.15     67.48 o
  -2   5  -6     3085.71     3077.84     51.82 o
  -1   5  -6     3088.77     3053.53     39.21 o
   0   5  -6     1577.17     1557.96     44.43 o
  -3   6  -6       42.50       38.18     13.32 o
  -2   6  -6     2843.22     2812.03     42.51 o
  -1   6  -6       93.40      103.29     10.48 o
   0   6  -6    15449.44    15607.74    367.67 o
  -3   7  -6     1845.16     1816.82     40.50 o
  -2   7  -6     3782.98     3771.97     58.78 o
  -1   7  -6     4124.44     4145.65     67.73 o
   0   7  -6     5917.96     5930.00    126.43 o
  -4   8  -6    18210.01    18862.14    374.82 o
  -3   8  -6     1216.90     1235.26     30.59 o
  -2   8  -6     2604.66     2541.12     48.56 o
  -1   8  -6      115.94      112.30     17.21 o
   0   8  -6     2866.72     2841.94     77.94 o
  -4   9  -6     7894.44     7907.80     93.81 o
  -3   9  -6     1415.80     1452.64     35.92 o
  -2   9  -6     3199.39     3201.19     51.73 o
   0   1  -5     2583.83     2570.42     31.37 o
   0   2  -5    24134.91    23405.34    217.36 o
  -1   3  -5     7218.67     7174.20     70.95 o
   0   3  -5     1460.95     1428.49     30.00 o
  -1   4  -5     2098.27     2076.13     29.92 o
   0   4  -5    19828.04    20095.26    274.22 o
  -2   5  -5     2179.40     2140.61     41.83 o
  -1   5  -5      424.61      400.23     13.60 o
   0   5  -5    15586.76    15920.05    201.30 o
  -2   6  -5    17058.52    17069.62    209.19 o
  -1   6  -5     2420.73     2417.89     36.85 o
   0   6  -5      538.66      502.61     23.32 o
  -3   7  -5    11440.92    11533.70    169.51 o
  -2   7  -5     3341.34     3290.61     57.01 o
  -1   7  -5       16.57       26.32      6.02 o
   0   7  -5      246.03      261.08     20.07 o
  -3   8  -5      341.93      337.08     18.78 o
  -2   8  -5     7608.49     7588.16    109.18 o
  -1   8  -5      969.83      944.81     24.88 o
   0   8  -5    15860.25    15775.03    330.55 o
  -4   9  -5      457.66      437.45     19.69 o
  -3   9  -5     3110.91     3069.83     55.40 o
  -2   9  -5    14574.56    14961.25    220.08 o
  -1   9  -5     2491.95     2454.11     42.92 o
   0   9  -5     3876.04     4028.52     81.67 o
  -4  10  -5     7446.61     7543.39     99.92 o
  -3  10  -5      375.89      360.84     22.98 o
  -2  10  -5      411.62      399.96     23.74 o
   0   0  -4    37578.56    36582.59   1316.50 o
   0   1  -4     1500.58     1461.25     23.27 o
  -1   2  -4     2390.95     2336.96     26.35 o
   0   2  -4    16321.57    16265.02    199.33 o
  -1   3  -4       85.36       99.91      4.94 o
   0   3  -4     9546.49     9571.82    131.77 o
  -2   4  -4    42263.20    43859.39    899.59 o
  -1   4  -4     3773.15     3783.38     43.27 o
   0   4  -4    12257.65    12471.01    156.66 o
  -2   5  -4     9349.00     9597.67     78.79 o
  -1   5  -4     3051.05     3036.59     36.83 o
   0   5  -4      375.98      392.05     17.91 o
  -3   6  -4     3191.21     3177.30     59.44 o
  -2   6  -4     8716.55     8866.91    102.65 o
  -1   6  -4      395.88      399.87     12.98 o
   0   6  -4    24565.29    24941.87    515.30 o
  -3   7  -4      729.15      752.66     18.97 o
  -2   7  -4     4783.29     4729.83     68.12 o
  -1   7  -4     3682.42     3714.70     53.80 o
   0   7  -4    18025.17    17829.89    252.08 o
  -4   8  -4    16646.22    17331.65    273.66 o
  -3   8  -4     1285.06     1280.51     29.89 o
  -2   8  -4     4950.19     4867.45     70.32 o
  -1   8  -4     1084.68     1055.74     25.49 o
   0   8  -4     2558.28     2461.84     51.20 o
  -4   9  -4     5286.38     5339.62     75.13 o
  -3   9  -4      969.70      974.03     25.09 o
  -2   9  -4     3657.34     3685.71     47.57 o
  -1   9  -4      905.84      869.60     24.58 o
   0   9  -4     3398.20     3355.82     70.79 o
  -5  10  -4     1682.81     1696.59     68.07 o
  -4  10  -4     2074.12     2086.39     46.46 o
  -3  10  -4     2105.31     2102.02     45.48 o
  -2  10  -4     8485.31     8642.68    106.93 o
  -1  10  -4     1429.81     1408.34     30.37 o
   0  10  -4     2129.60     2077.07     51.48 o
  -5  11  -4     2022.95     2005.43     52.03 o
  -4  11  -4     3486.23     3460.95     68.01 o
  -3  11  -4     5570.70     5596.72     84.33 o
  -2  11  -4    14648.51    14660.09    242.15 o
   0   1  -3    15437.51    15408.13    176.66 o
   0   2  -3    47993.57    46200.76   1283.07 o
  -1   3  -3     3433.98     3561.93     29.65 o
   0   3  -3    12008.27    12466.01    167.43 o
  -1   4  -3     2539.43     2615.88     28.51 o
   0   4  -3    23474.28    24028.01    270.89 o
  -2   5  -3     3411.77     3392.59     41.82 o
  -1   5  -3     2962.04     2995.64     36.62 o
   0   5  -3     1543.78     1582.75     52.90 o
  -2   6  -3    18971.01    19385.92    190.51 o
  -1   6  -3     1501.10     1559.82     22.44 o
   0   6  -3      202.93      191.87     11.20 o
  -3   7  -3     8367.40     8438.70     81.11 o
  -2   7  -3    22879.40    23169.06    244.30 o
  -1   7  -3      966.32      956.53     20.39 o
   0   7  -3     2471.18     2404.01     58.51 o
  -3   8  -3      531.49      543.64     16.85 o
  -2   8  -3    17444.25    17565.46    200.25 o
  -1   8  -3     2136.90     2075.95     38.01 o
   0   8  -3     7779.66     7748.90    123.02 o
  -4   9  -3     1595.34     1557.36     32.76 o
  -3   9  -3    12444.16    12434.49    143.57 o
  -2   9  -3     6238.23     6232.06     86.12 o
  -1   9  -3     2020.96     1967.61     37.98 o
   0   9  -3    10920.04    11027.40    215.14 o
  -4  10  -3     9074.86     9091.40     85.77 o
  -3  10  -3      363.23      365.97     18.24 o
  -2  10  -3     1498.96     1468.56     30.43 o
  -1  10  -3       58.08       70.66      7.67 o
   0  10  -3     8339.43     8486.17    161.51 o
  -5  11  -3     7347.35     7367.30    106.01 o
  -4  11  -3    13541.82    13489.47    192.07 o
  -3  11  -3       54.09       66.84      9.01 o
  -2  11  -3      505.57      498.45     22.02 o
  -1  11  -3     1686.41     1654.10     34.64 o
   0  11  -3     9209.67     9456.23    168.69 o
  -5  12  -3       46.68       51.86      9.29 o
  -4  12  -3     6573.41     6571.14     81.39 o
  -3  12  -3      213.74      202.95     15.22 o
   0   1  -2     3462.81     3459.44     37.17 o
  -1   2  -2     5625.60     6274.07     66.25 o
   0   2  -2    41176.59    42356.63    772.33 o
  -1   3  -2      273.04      267.98      5.71 o
   0   3  -2    10122.99    10561.59    119.02 o
  -2   4  -2    43880.98    44159.75   1196.51 o
  -1   4  -2     5794.26     6002.46     53.43 o
   0   4  -2    28686.56    28544.83    374.31 o
  -2   5  -2    14915.70    15050.74    120.12 o
  -1   5  -2     4225.60     4312.43     42.96 o
   0   5  -2      115.86      131.41      8.93 o
  -3   6  -2     4943.01     4956.92     71.80 o
  -2   6  -2    11024.07    11161.56    103.83 o
  -1   6  -2      582.00      609.36     13.47 o
   0   6  -2    28081.61    27634.40    821.36 o
  -3   7  -2      981.11      969.68     18.71 o
  -2   7  -2     3630.12     3622.40     41.86 o
  -1   7  -2     4625.13     4588.29     48.77 o
   0   7  -2    23741.65    23484.14    658.07 o
  -4   8  -2    24326.31    23694.18    304.77 o
  -3   8  -2     1743.30     1710.71     27.60 o
  -2   8  -2     6555.79     6537.09     74.09 o
  -1   8  -2     1271.34     1260.41     24.14 o
   0   8  -2     3582.46     3512.72     76.34 o
  -4   9  -2    11374.58    11311.75    133.05 o
  -3   9  -2     1400.45     1401.48     27.96 o
  -2   9  -2     2904.98     2891.75     43.13 o
  -1   9  -2     1034.10     1037.25     22.46 o
   0   9  -2     4572.84     4529.68     98.17 o
  -5  10  -2     1554.01     1541.50     48.52 o
  -4  10  -2     2833.48     2849.01     44.15 o
  -3  10  -2     4380.78     4327.92     64.35 o
  -2  10  -2    12072.09    12104.99    195.45 o
  -1  10  -2      659.80      637.43     21.70 o
   0  10  -2     1555.46     1576.99     45.25 o
  -5  11  -2     2244.86     2207.52     38.67 o
  -4  11  -2     2728.11     2654.12     39.13 o
  -3  11  -2     7085.36     7083.38    105.55 o
  -2  11  -2    17611.72    17996.82    368.54 o
  -1  11  -2      353.15      342.79     18.39 o
   0  11  -2     3731.71     3758.15     95.97 o
  -6  12  -2     7119.69     7177.74    147.04 o
  -5  12  -2      911.15      899.28     28.12 o
  -4  12  -2     1921.36     1958.22     41.38 o
  -3  12  -2      338.69      362.11     18.00 o
  -2  12  -2      282.52      282.74     17.31 o
  -6  13  -2    12511.32    12980.18    135.40 o
  -5  13  -2     1098.51     1102.70     32.31 o
   0   1  -1     4903.39     5587.99     52.11 o
   0   2  -1    33182.08    33369.90    804.64 o
  -1   3  -1    15002.93    14931.30    138.36 o
   0   3  -1    10137.56    10408.35    182.72 o
  -1   4  -1     3592.50     3713.79     35.58 o
   0   4  -1    62964.23    61543.90    801.60 o
  -2   5  -1     7140.86     7098.00     62.63 o
  -1   5  -1     2759.44     2757.57     30.42 o
   0   5  -1    35125.49    33341.76    872.02 o
  -2   6  -1    29738.56    28858.31    252.11 o
  -1   6  -1     4551.30     4489.94     45.42 o
   0   6  -1      436.23      467.06     17.30 o
  -3   7  -1    12648.38    11991.68    134.43 o
  -2   7  -1     9507.60     9361.43    108.15 o
  -1   7  -1      147.44      159.26      8.22 o
   0   7  -1      645.59      642.14     22.40 o
  -3   8  -1     1477.68     1470.49     24.74 o
  -2   8  -1    11914.31    11684.15    125.13 o
  -1   8  -1     2834.48     2784.10     40.27 o
   0   8  -1    23881.18    23777.85    550.21 o
  -4   9  -1      588.85      571.06     14.89 o
  -3   9  -1     4119.52     4049.11     53.31 o
  -2   9  -1    18015.72    17748.69    245.16 o
  -1   9  -1     4381.15     4332.76     60.93 o
   0   9  -1    14550.11    14574.39    347.40 o
  -4  10  -1     8994.00     8865.70     98.68 o
  -3  10  -1      668.16      664.91     17.79 o
  -2  10  -1     1449.12     1402.38     28.34 o
  -1  10  -1      552.62      527.35     17.67 o
   0  10  -1     4194.99     4217.60     91.30 o
  -5  11  -1     7286.49     7278.95    102.70 o
  -4  11  -1     9450.51     9502.70    119.51 o
  -3  11  -1      116.73      115.57      9.34 o
  -2  11  -1      239.34      248.69     13.29 o
  -1  11  -1     3457.01     3476.13     75.87 o
   0  11  -1    14189.59    14685.41    470.56 o
  -5  12  -1      133.61      130.81     10.07 o
  -4  12  -1     4276.80     4344.71     61.15 o
  -3  12  -1      637.84      623.01     21.40 o
  -2  12  -1     7872.93     7842.93    144.92 o
  -1  12  -1      325.27      318.23     16.63 o
  -6  13  -1      192.97      183.05     13.22 o
  -5  13  -1     5608.05     5706.30     78.49 o
  -4  13  -1    13008.06    13277.66    241.89 o
   0   1   0     2244.80     2295.64     69.87 o
  -1   2   0    12641.80    12084.38    298.21 o
   0   2   0     5066.15     5157.88     83.34 o
  -1   3   0      212.81      264.67      5.74 o
   0   3   0    14996.92    14222.92    244.34 o
  -2   4   0    87064.41    83398.06   1692.84 o
  -1   4   0     2402.17     2361.34     25.92 o
   0   4   0     9892.23     9796.80    179.02 o
  -2   5   0     3852.25     3663.83     36.15 o
  -1   5   0    10413.75    10029.64     96.35 o
   0   5   0     3392.60     3250.34     50.50 o
  -3   6   0      185.00      186.55     10.88 o
  -2   6   0     2672.68     2579.23     33.28 o
  -1   6   0       20.80       45.15      7.01 o
   0   6   0    29226.60    28553.08    484.99 o
  -3   7   0     4711.12     4511.28     54.77 o
  -2   7   0     8783.56     8273.95     96.72 o
  -1   7   0     8702.02     8548.36    100.30 o
   0   7   0     7817.16     7702.87    143.16 o
  -4   8   0    43783.63    40701.18    564.46 o
  -3   8   0     1984.91     1918.17     29.04 o
  -2   8   0     4698.38     4561.86     50.63 o
  -1   8   0       21.89       32.85      5.44 o
   0   8   0     7543.08     7465.82    181.15 o
  -4   9   0    18085.67    17220.53    178.26 o
  -3   9   0     3337.23     3226.10     44.62 o
  -2   9   0     5007.08     4912.67     66.18 o
  -1   9   0      450.73      446.05     16.53 o
   0   9   0     9746.75     9827.07    193.24 o
  -5  10   0     4965.74     4825.56    104.44 o
  -4  10   0     5528.67     5394.02     67.22 o
  -3  10   0      511.75      510.64     17.70 o
  -2  10   0     9093.57     9072.96    134.35 o
  -1  10   0     2173.24     2225.59     43.35 o
   0  10   0     3978.03     4121.39    108.26 o
  -5  11   0     4949.81     4812.86     73.93 o
  -4  11   0     4843.85     4754.32     70.01 o
  -3  11   0     6671.20     6655.09     86.32 o
  -2  11   0    11293.31    11358.60    217.65 o
  -1  11   0        1.19       26.71      6.37 o
   0  11   0     4078.04     4097.69     95.19 o
  -6  12   0     6557.72     6561.99    146.59 o
  -5  12   0     2217.98     2256.62     46.34 o
  -4  12   0     3716.15     3759.48     65.30 o
  -3  12   0     1089.43     1094.99     29.84 o
  -2  12   0     1006.81      993.79     28.30 o
  -1  12   0      405.60      400.31     18.23 o
  -6  13   0     6984.76     6940.36    107.37 o
  -5  13   0     3231.21     3182.85     60.13 o
  -4  13   0     3592.34     3508.32     56.15 o
  -3  13   0     2834.46     2836.77     50.55 o
   0   1   1     4690.02     5281.59     68.18 o
   0   2   1    33467.07    32714.38    732.50 o
  -1   3   1    15215.74    15473.63    131.13 o
   0   3   1     9888.32    10272.85    134.44 o
  -1   4   1     4025.74     4199.54     44.88 o
   0   4   1    62557.41    61949.59   1283.14 o
  -2   5   1     6692.07     6763.77     65.47 o
  -1   5   1     2564.23     2519.85     30.10 o
   0   5   1    35966.20    34907.29    446.33 o
  -2   6   1    29887.13    28756.53    239.35 o
  -1   6   1     4472.49     4380.90     48.35 o
   0   6   1      439.89      458.91     26.11 o
  -3   7   1    13199.42    12995.60    137.77 o
  -2   7   1     8803.39     8641.56    104.92 o
  -1   7   1      123.96      122.10      7.24 o
   0   7   1      544.64      558.45     24.73 o
  -3   8   1     1473.19     1502.12     23.94 o
  -2   8   1    11556.06    11471.75    122.82 o
  -1   8   1     2672.49     2655.18     40.29 o
   0   8   1    24801.87    25448.58    467.97 o
  -4   9   1      594.97      581.76     16.12 o
  -3   9   1     3841.74     3792.73     53.11 o
  -2   9   1    18790.76    19039.21    224.69 o
  -1   9   1     4438.92     4456.88     64.95 o
   0   9   1    13702.17    13833.39    307.01 o
  -4  10   1     8995.34     8773.08     98.28 o
  -3  10   1      669.20      674.83     19.77 o
  -2  10   1     1412.67     1368.54     30.98 o
  -1  10   1      618.86      614.18     20.43 o
   0  10   1     3830.73     3833.57     73.05 o
  -5  11   1     7438.73     7373.95    110.39 o
  -4  11   1     9253.82     9182.12    110.84 o
  -3  11   1       99.78       99.99      8.70 o
  -2  11   1      220.05      236.61     13.19 o
  -1  11   1     3395.77     3421.14     55.21 o
   0  11   1    14597.72    15486.80    292.21 o
  -5  12   1      129.24      136.29     12.19 o
  -4  12   1     4180.26     4206.75     68.49 o
  -3  12   1      800.41      819.32     26.83 o
  -2  12   1     8075.79     8200.68    104.83 o
  -1  12   1      316.26      292.78     15.79 o
  -6  13   1      198.97      193.27     16.31 o
  -5  13   1     5868.77     5952.79    102.35 o
  -4  13   1    13048.49    13411.78    234.32 o
   0   1   2     3568.65     3594.17     56.10 o
  -1   2   2     4888.35     5451.28    115.01 o
   0   2   2    39835.15    37789.96   2316.87 o
  -1   3   2      255.29      238.38      4.66 o
   0   3   2    11278.94    12228.89    175.43 o
  -2   4   2    45411.73    45385.75    740.79 o
  -1   4   2     5673.35     5812.78     58.42 o
   0   4   2    27548.37    28409.27    536.26 o
  -2   5   2    14593.79    14781.18    126.59 o
  -1   5   2     4356.42     4386.53     40.78 o
   0   5   2      207.98      194.67     11.90 o
  -3   6   2     4583.24     4507.96     63.80 o
  -2   6   2    11240.61    11369.92    107.44 o
  -1   6   2      636.05      639.91     16.14 o
   0   6   2    28101.55    28907.52    579.88 o
  -3   7   2      924.96      902.01     18.27 o
  -2   7   2     3694.41     3620.27     44.39 o
  -1   7   2     4885.71     4825.36     53.38 o
   0   7   2    23522.58    24125.27    404.99 o
  -4   8   2    25021.13    25291.05    370.00 o
  -3   8   2     1953.09     1948.64     31.31 o
  -2   8   2     6275.30     6255.03     81.62 o
  -1   8   2     1298.98     1240.14     26.33 o
   0   8   2     3554.62     3559.16     80.85 o
  -4   9   2    11121.88    11030.31    152.83 o
  -3   9   2     1232.85     1187.40     31.63 o
  -2   9   2     3312.75     3208.86     53.46 o
  -1   9   2     1064.70     1068.78     25.06 o
   0   9   2     4335.77     4245.69     94.73 o
  -5  10   2     1452.87     1520.68     43.74 o
  -4  10   2     2697.92     2697.39     50.36 o
  -3  10   2     4192.63     4156.29     70.68 o
  -2  10   2    11806.51    11931.54    164.63 o
  -1  10   2      750.10      743.65     21.21 o
   0  10   2     1923.29     1909.76     55.39 o
  -5  11   2     2167.48     2129.72     48.98 o
  -4  11   2     2901.61     2820.60     60.19 o
  -3  11   2     7089.16     7121.33    115.46 o
  -2  11   2    17555.61    18295.20    271.34 o
  -1  11   2      349.70      343.21     18.68 o
   0  11   2     3870.52     3945.48    122.17 o
  -6  12   2     7311.66     7385.60    152.00 o
  -5  12   2      943.67      966.81     32.82 o
  -4  12   2     2215.93     2189.04     51.98 o
  -3  12   2      364.71      379.68     19.27 o
  -2  12   2      294.95      283.72     16.85 o
  -6  13   2    12235.48    12561.94    164.24 o
  -5  13   2     1131.09     1087.38     45.36 o
   0   1   3    15701.31    15681.56    395.45 o
   0   2   3    48539.98    44276.39    700.60 o
  -1   3   3     3264.47     3383.10     49.04 o
   0   3   3    12024.40    12621.96    160.45 o
  -1   4   3     2728.86     2839.73     32.46 o
   0   4   3    23313.96    24077.25    713.17 o
  -2   5   3     3370.21     3222.59     47.22 o
  -1   5   3     2910.22     2781.26     42.23 o
   0   5   3     1132.07     1177.97     66.85 o
  -2   6   3    18804.93    19251.09    204.46 o
  -1   6   3     1339.53     1303.42     26.70 o
   0   6   3      228.66      202.58     12.87 o
  -3   7   3     8457.74     8441.77     86.26 o
  -2   7   3    22990.64    23514.19    257.20 o
  -1   7   3      987.59      918.46     20.46 o
   0   7   3     2613.43     2431.71     84.58 o
  -3   8   3      516.75      511.18     18.43 o
  -2   8   3    17532.03    17813.05    265.78 o
  -1   8   3     2101.36     2020.93     43.01 o
   0   8   3     7688.54     7641.69    148.50 o
  -4   9   3     1627.17     1578.14     35.71 o
  -3   9   3    12603.48    12704.09    169.04 o
  -2   9   3     6111.34     6025.46    104.76 o
  -1   9   3     2007.45     1903.37     43.08 o
   0   9   3    10574.33    10682.62    195.39 o
  -4  10   3     8940.17     8929.84     96.92 o
  -3  10   3      353.47      341.32     17.32 o
  -2  10   3     1452.72     1391.03     51.44 o
  -1  10   3       88.46       95.24     11.55 o
   0  10   3     8406.57     8691.36    228.59 o
  -5  11   3     7463.77     7462.68    115.76 o
  -4  11   3    13693.83    14055.14    206.95 o
  -3  11   3       46.65       60.18      9.88 o
  -2  11   3      516.22      549.59     39.28 o
  -1  11   3     1650.96     1570.70     47.55 o
   0  11   3     9140.60     9614.01    246.44 o
  -5  12   3       50.17       34.77     11.49 o
  -4  12   3     6686.90     6746.40    103.48 o
  -3  12   3      259.42      240.77     18.61 o
   0   0   4    33890.82    33627.22    889.62 o
   0   1   4     1508.35     1548.86     32.81 o
  -1   2   4     2339.68     2463.58     55.23 o
   0   2   4    17167.60    17186.11    898.79 o
  -1   3   4      105.49      132.01      8.43 o
   0   3   4     9008.79     9084.24    396.34 o
  -2   4   4    40845.71    39014.71   1000.96 o
  -1   4   4     3940.58     3938.78     71.28 o
   0   4   4    13069.80    13164.33    231.45 o
  -2   5   4     9744.67    10187.18    134.32 o
  -1   5   4     2966.50     2983.98     49.57 o
   0   5   4      228.74      227.17     16.13 o
  -3   6   4     3481.39     3501.58     80.50 o
  -2   6   4     8745.59     9029.04    122.39 o
  -1   6   4      380.53      417.36     16.53 o
   0   6   4    24510.80    25449.00   1227.73 o
  -3   7   4      761.89      751.68     22.36 o
  -2   7   4     4532.11     4411.33     79.87 o
  -1   7   4     3539.75     3493.64     73.48 o
   0   7   4    18688.96    19183.27    529.57 o
  -4   8   4    16424.13    16776.72    417.04 o
  -3   8   4     1132.61     1120.81     28.60 o
  -2   8   4     5228.88     5150.75     99.91 o
  -1   8   4     1166.41     1102.37     39.45 o
   0   8   4     2496.89     2480.34     90.67 o
  -4   9   4     5256.41     5247.35    118.57 o
  -3   9   4      898.19      847.87     29.61 o
  -2   9   4     3548.47     3536.47     71.07 o
  -1   9   4      867.52      833.79     35.25 o
   0   9   4     3411.53     3364.96    124.97 o
  -5  10   4     1752.26     1714.48     68.53 o
  -4  10   4     2092.94     2049.93     54.39 o
  -3  10   4     2206.04     2133.00     56.12 o
  -2  10   4     8814.82     9026.69    158.41 o
  -1  10   4     1318.09     1277.16     45.41 o
   0  10   4     1945.49     1905.79     88.34 o
  -5  11   4     2023.28     2013.67     64.41 o
  -4  11   4     3321.45     3276.79     83.12 o
  -3  11   4     5523.09     5661.21    129.40 o
  -2  11   4    14956.56    15403.43    194.89 o
   0   1   5     2789.01     3034.24    118.91 o
   0   2   5    24092.11    24720.01    485.59 o
  -1   3   5     7184.48     7021.56    121.43 o
   0   3   5     1539.11     1538.44     61.15 o
  -1   4   5     1886.00     1866.08     45.69 o
   0   4   5    20486.90    19436.94    531.28 o
  -2   5   5     2372.57     2450.06     59.38 o
  -1   5   5      391.46      390.15     21.71 o
   0   5   5    15282.06    15154.29    388.87 o
  -2   6   5    16926.67    17104.37    254.75 o
  -1   6   5     2398.02     2425.54     64.38 o
   0   6   5      537.72      546.87     67.96 o
  -3   7   5    11329.33    11486.55    240.00 o
  -2   7   5     3510.64     3644.18     94.46 o
  -1   7   5       22.21       29.06     13.23 o
   0   7   5      278.00      271.87     30.00 o
  -3   8   5      345.29      351.13     21.56 o
  -2   8   5     7672.77     7767.00    165.52 o
  -1   8   5     1106.11     1121.50     51.13 o
   0   8   5    15185.89    15692.21    382.69 o
  -4   9   5      453.50      479.52     24.28 o
  -3   9   5     3228.68     3390.33    103.91 o
  -2   9   5    14173.42    14701.29    257.31 o
  -1   9   5     2472.74     2422.93     71.80 o
   0   9   5     4211.11     4312.55    136.25 o
  -4  10   5     7258.47     7649.54    158.85 o
  -3  10   5      358.88      377.94     37.40 o
  -2  10   5      439.93      421.59     31.21 o
   0   1   6     1142.81     1239.91     77.93 o
  -1   2   6     3213.81     3497.58    105.64 o
   0   2   6     2702.31     2926.57    134.83 o
  -1   3   6      117.24      129.20     13.82 o
   0   3   6     5551.61     5605.08    223.83 o
  -2   4   6    31826.84    31593.30    876.30 o
  -1   4   6     1155.71     1169.74     47.73 o
   0   4   6     3218.09     3298.72    171.81 o
  -2   5   6     2981.20     3010.50     81.14 o
  -1   5   6     3127.96     3092.47     76.92 o
   0   5   6     1740.55     1736.09     68.09 o
  -3   6   6       29.09       61.88     25.77 o
  -2   6   6     2510.59     2468.02     71.41 o
  -1   6   6       90.92      102.92     15.49 o
   0   6   6    15463.97    14701.08    564.68 o
  -3   7   6     2029.82     2095.02     66.93 o
  -2   7   6     3792.60     3808.67    107.64 o
  -1   7   6     4143.77     4223.46    116.51 o
   0   7   6     5732.63     5368.45    233.68 o
  -4   8   6    18538.78    18949.93    390.32 o
  -3   8   6     1197.66     1163.40     54.65 o
  -2   8   6     2761.35     2759.41     89.21 o
  -1   8   6       77.32       78.97     15.81 o
   0   8   6     2947.65     2958.07    158.22 o
  -4   9   6     7928.72     8161.85    165.24 o
  -3   9   6     1473.54     1531.27     64.61 o
  -2   9   6     3253.08     3322.74     98.32 o
  -1   4   7      971.38     1041.34     56.51 o
   0   4   7    19284.87    19685.01    635.06 o
  -2   5   7     1056.35     1085.61     59.71 o
  -1   5   7     1757.68     1698.53     83.69 o
   0   5   7     9662.82     9694.24    342.57 o
  -2   6   7    11010.49    10650.03    456.01 o
  -1   6   7     1392.19     1347.55     68.95 o
   0   6   7       69.74       85.66     30.17 o
  -3   7   7     3379.45     3439.95    116.72 o
  -2   7   7     4847.60     4577.91    139.18 o
 
